# Supplementary material for: Complementary phase responses via functional differentiation of dual negative feedback loops
Source: PLoS Comput Biol. 2021 Mar 8;17(3):e1008774. doi: 10.1371/journal.pcbi.1008774 (PMC7971863; doi:10.1371/journal.pcbi.1008774)
Supplement: S1 File — (ZIP) [file pcbi.1008774.s012.zip]

Archive with 9 entries (6 files):
- simulation_codes/
- simulation_codes/P1P2_delay_PRC.c
- __MACOSX/
- __MACOSX/simulation_codes/
- __MACOSX/simulation_codes/._P1P2_delay_PRC.c
- simulation_codes/P1P2_delay_entrainment_eps_TDL_loops.c
- __MACOSX/simulation_codes/._P1P2_delay_entrainment_eps_TDL_loops.c
- simulation_codes/complementarity_index_AD_ratio.nb
- __MACOSX/simulation_codes/._complementarity_index_AD_ratio.nb
