# Supplementary material for: Complementary phase responses via functional differentiation of dual negative feedback loops
Source: PLoS Comput Biol. 2021 Mar 8;17(3):e1008774. doi: 10.1371/journal.pcbi.1008774 (PMC7971863; doi:10.1371/journal.pcbi.1008774)
Supplement: S1 File — (ZIP) [file pcbi.1008774.s012.zip › simulation_codes/P1P2_delay_PRC.c]

#include <stdio.h>
#include <stdlib.h>
#include <math.h>
#include <time.h>

struct state {
	
	double *m1; // P1 mRNA
	double *P1; // P1 protein
	
	double *m2; // P2 mRNA
	double *P2; // P2 protein
	
	int TM1; //delay in P1 transcription
	int TM2; //delay in P2 transcription
	int TP1; //delay in P1 translation
	int TP2; //delay in P2 translation
	
};

int Tm1, Tm2;
int Tp1, Tp2;
int maxTp;

double tm1, tm2, tp1, tp2;
double tml1, tml2; // onset of light signal
double tu; //duration of light pulses
double np; //Hill coefficient
double K11, K12, K21, K22; //dissociation constant
double v1, v2;
double mu1, mu2;

double gc1, gc2;

double eps1, eps2, epst;

double DT;

//Euler method calculation part
void Euler_parts(struct state cell, struct state rk)
{
	
	//P1 mRNA
	rk.m1[0] = v1/(1.0+pow((cell.P1[cell.TM1]/K11),np)+pow((cell.P2[cell.TM1]/K12),np)) + gc1 - mu1*cell.m1[0];
	rk.m1[0] = DT*rk.m1[0];
	
	//P1 protein
	rk.P1[0] = v2*cell.m1[cell.TP1] - mu2*cell.P1[0];
	rk.P1[0] = DT*rk.P1[0];
	
	//P2 mRNA
	rk.m2[0] = v1/(1.0+pow((cell.P1[cell.TM2]/K21),np)+pow((cell.P2[cell.TM2]/K22),np)) + gc2 - mu1*cell.m2[0];
	rk.m2[0] = DT*rk.m2[0];
	
	//P2 protein
	rk.P2[0] = v2*cell.m2[cell.TP2] - mu2*cell.P2[0];
	rk.P2[0] = DT*rk.P2[0];
	
}

//Euler method
struct state Euler_method(struct state A)
{
	
	struct state rk;
	
	rk.m1 = (double *)malloc(sizeof(double)*1);
	rk.m2 = (double *)malloc(sizeof(double)*1);
	rk.P1 = (double *)malloc(sizeof(double)*1);
	rk.P2 = (double *)malloc(sizeof(double)*1);
	
	Euler_parts(A, rk);
	
	// update of P1 mRNA
	A.m1[A.TP1] = A.m1[0];
	A.m1[0] = A.m1[0] + rk.m1[0];
	
	if (A.TP1 == 1) A.TP1 = Tp1;
	else A.TP1 = A.TP1 - 1;
	
	// update of P2 mRNA
	A.m2[A.TP2] = A.m2[0];
	A.m2[0] = A.m2[0] + rk.m2[0];
	
	if (A.TP2 == 1) A.TP2 = Tp2;
	else A.TP2 = A.TP2 - 1;
	
	// update of P1&P2 proteins
	if (Tm1 >= Tm2) { 
		A.P1[A.TM1] = A.P1[0];
		A.P2[A.TM1] = A.P2[0];
		
		if (A.TM1 == 1) A.TM1 = Tm1;
		else A.TM1 = A.TM1 - 1;
		
		if (A.TM2 == 1) A.TM2 = Tm1;
		else A.TM2 = A.TM2 - 1;
	}
	else {
		
		A.P1[A.TM2] = A.P1[0];
		A.P2[A.TM2] = A.P2[0];
		
		if (A.TM1 == 1) A.TM1 = Tm2;
		else A.TM1 = A.TM1 - 1;
		
		if (A.TM2 == 1) A.TM2 = Tm2;
		else A.TM2 = A.TM2 - 1;
		
	}
	
	A.P1[0] = A.P1[0] + rk.P1[0];
	A.P2[0] = A.P2[0] + rk.P2[0];
	
	free(rk.m1); free(rk.m2);
	free(rk.P1); free(rk.P2);
	
	return(A);
	
}

//function for calculating period of oscillation
double calculate_period(struct state C)
{
	struct state D;
	
	int peaknumber = 0;
	int j;
	
	double x1, x2, x3;
	double period1, period2;
	double period_max = 1000.0;
	double count = 0.0;
	
	int timestep;
	
	period1 = 0.0;
	period2 = 0.0;
	
	D.m1 = (double *)malloc(sizeof(double)*(maxTp+1));
	D.m2 = (double *)malloc(sizeof(double)*(maxTp+1));
	D.P1 = (double *)malloc(sizeof(double)*(maxTp+1));
	D.P2 = (double *)malloc(sizeof(double)*(maxTp+1));
	
	for (j = 0; j <= maxTp; j++) {
		D.m1[j] = C.m1[j]; D.P1[j] = C.P1[j];
		D.m2[j] = C.m2[j]; D.P2[j] = C.P2[j];
	}
	
	D.TP1 = C.TP1; D.TP2 = C.TP2;
	D.TM1 = C.TM1; D.TM2 = C.TM2;
	
	x3 = D.m1[0];
	
	D = Euler_method(D); x2 = D.m1[0];
	
	timestep = 0;
	
	while (peaknumber < 3 && count*DT <= period_max) {
		
		D = Euler_method(D); x1 = D.m1[0];
		
		//detection of P1 mRNA maxima
		if (x2 > x3 && x2 > x1 && peaknumber == 2) {
			peaknumber = 3;
			period2 = timestep*DT - period1;
		}
		
		if (x2 > x3 && x2 > x1 && peaknumber == 1) {
			peaknumber = 2;
			period1 = timestep*DT;
		}
		
		if (x2 > x3 && x2 > x1 && peaknumber == 0) {
			peaknumber = 1;
		}
		
		x3 = x2; x2 = x1;
		
		if (peaknumber >= 1) { timestep ++; }
		
		count += 1.0;
		
	}
	
	//if maxima could not be found: put -1 to period
	if (count*DT >= period_max) {
		period2 = -1.0;
	}
	
	//if peak-to-peak intervals are different 
	//and period could not be defined: put -1 to period
	if (fabs(period1 - period2) > 3.0*DT) { period2 = -1.0; }
	
	free(D.m1); free(D.m2); free(D.P1); free(D.P2);
	
	return(period2);
	
}

//function for detecting local minima of P1 mRNA
struct state find_minima(struct state C)
{
	struct state D, E;
	
	int peaknumber = 0;
	int j;
	
	double x1, x2, x3;
	
	double period_max = 100.0;
	double count = 0.0;
	
	E.m1 = (double *)malloc(sizeof(double)*(maxTp+1));
	E.m2 = (double *)malloc(sizeof(double)*(maxTp+1));
	E.P1 = (double *)malloc(sizeof(double)*(maxTp+1));
	E.P2 = (double *)malloc(sizeof(double)*(maxTp+1));
	
	D = C;
	
	x3 = D.m1[0];
	
	D = Euler_method(D);
	x2 = D.m1[0];
	
	while (peaknumber < 2 && count*DT <= period_max) {
		
		D = Euler_method(D);
		x1 = D.m1[0];
		
		if (x2 < x3 && x2 < x1 && peaknumber == 1) {
			peaknumber = 2;
			break;
		}
		
		if (x2 < x3 && x2 < x1 && peaknumber == 0) {
			peaknumber = 1;
		}
		
		x3 = x2; x2 = x1;
		
		if (peaknumber == 1) {
			
			//copy D to E to preserve previous state
			for (j = 0; j <= maxTp; j++) {
				E.m1[j] = D.m1[j]; E.P1[j] = D.P1[j];
				E.m2[j] = D.m2[j]; E.P2[j] = D.P2[j];
			}
			
			E.TP1 = D.TP1; E.TP2 = D.TP2;
			E.TM1 = D.TM1; E.TM2 = D.TM2;
			
		}
		
		count += 1.0;
		
	}
	
	//copy back
	for (j = 0; j <= maxTp; j++) {
		D.m1[j] = E.m1[j]; D.P1[j] = E.P1[j];
		D.m2[j] = E.m2[j]; D.P2[j] = E.P2[j];
	}
	
	D.TP1 = E.TP1; D.TP2 = E.TP2;
	D.TM1 = E.TM1; D.TM2 = E.TM2;
	
	free(E.m1); free(E.m2); free(E.P1); free(E.P2);
	
	return(D);
	
}

//function for calculating phase difference
double phase_diff(struct state D, struct state E, double Tp)
{
	
	int peaknumber = 0;
	
	double x1, x2, x3;
	double y1, y2, y3;
	
	double tpp1, tpp2, pd;
	
	int timestep;
	
	x3 = D.m1[0]; y3 = E.m1[0];
	
	D = Euler_method(D);
	E = Euler_method(E);
	x2 = D.m1[0]; y2 = E.m1[0];
	
	timestep = 0;
	
	while (peaknumber < 2) {
		
		D = Euler_method(D);
		E = Euler_method(E);
		x1 = D.m1[0]; y1 = E.m1[0];
		
		timestep += 1;
		
		if (x2 > x3 && x2 > x1) {
			peaknumber += 1;
			tpp1 = timestep*DT;
		}
		
		if (y2 > y3 && y2 > y1) {
			peaknumber += 1;
			tpp2 = timestep*DT;
		}
		
		x3 = x2; x2 = x1;
		y3 = y2; y2 = y1;
		
	}
	
	pd = tpp1 - tpp2;
	
	if (pd > Tp/2) pd = -(Tp - pd);
	if (pd < -Tp/2) pd = Tp + pd;
	
	return(pd);
	
}

//function for computing phase response curves
void simulation(FILE *gp1)
{
	
	struct state C, D, E, H, Z;
	
	int timestep, tend, snap;
	int j;
	
	double Tp;
	double Tu;
	double dtp, pd, ddtp;
	
	char str[1000];
	
	FILE *fp1;
	
	C.m1 = (double *)malloc(sizeof(double)*(maxTp+1));
	C.m2 = (double *)malloc(sizeof(double)*(maxTp+1));
	C.P1 = (double *)malloc(sizeof(double)*(maxTp+1));
	C.P2 = (double *)malloc(sizeof(double)*(maxTp+1));
	
	E.m1 = (double *)malloc(sizeof(double)*(maxTp+1));
	E.m2 = (double *)malloc(sizeof(double)*(maxTp+1));
	E.P1 = (double *)malloc(sizeof(double)*(maxTp+1));
	E.P2 = (double *)malloc(sizeof(double)*(maxTp+1));
	
	H.m1 = (double *)malloc(sizeof(double)*(maxTp+1));
	H.m2 = (double *)malloc(sizeof(double)*(maxTp+1));
	H.P1 = (double *)malloc(sizeof(double)*(maxTp+1));
	H.P2 = (double *)malloc(sizeof(double)*(maxTp+1));
	
	Z.m1 = (double *)malloc(sizeof(double)*(maxTp+1));
	Z.m2 = (double *)malloc(sizeof(double)*(maxTp+1));
	Z.P1 = (double *)malloc(sizeof(double)*(maxTp+1));
	Z.P2 = (double *)malloc(sizeof(double)*(maxTp+1));
	
	//initialization
	for (j = 0; j <= maxTp; j++) {
		C.m1[j] = 0.0; C.P1[j] = 0.0;
		C.m2[j] = 0.0; C.P2[j] = 0.0;
	}
	
	C.TP1 = Tp1; C.TP2 = Tp2;
	C.TM1 = Tm1; C.TM2 = Tm2;
	
	tend = 1000.0/DT;
	snap = 0.5/DT;
	
	//sprintf(str, "profile_P1.dat");
	//fp1 = fopen(str, "w");
	//fprintf(fp1, "%f %f %f\n", 0.0, C.m1[0], C.P1[0]);
	
	//generate sustained rhythms
	for (timestep = 1; timestep <= tend; timestep ++) {
		C = Euler_method(C);
		
		if (timestep%snap == 0) {
			//fprintf(fp1, "%f %f %f\n", timestep*DT, C.m1[0], C.P1[0]);
		}
		
	}
	
	//fclose(fp1);
	
	//calculation of period
	Tp = calculate_period(C);
	printf("period = %.3f\n", Tp);
	
	if (Tp < 0.0) { exit(0); }
	
	//detect P1 mRNA minima
	D = find_minima(C);
	
	tend = 3*Tp/DT;
	snap = 0.1/DT;
	
	//Output oscillation profiles
	//sprintf(str, "profile_P1P2_tm1_%.2f_tm2_%.2f_tp1_%.2f_tp2_%.2f.dat", tm1, tm2, tp1, tp2);
	//fp1 = fopen(str, "w");
	//fprintf(fp1, "%f %f %f %f %f %f\n", 0.0, 0.0, D.m1[0], D.P1[0], D.m2[0], D.P2[0]);
	
	for (timestep = 1; timestep <= tend; timestep ++) {
		D = Euler_method(D);
		
		if (timestep%snap == 0) {
			//fprintf(fp1, "%f %f %f %f %f %f\n", timestep*DT, timestep*DT/Tp, D.m1[0], D.P1[0], D.m2[0], D.P2[0]);
		}
		
	}
	
	//fclose(fp1);
	
	
	//scaling of Tu by period Tp
	Tu = tu*Tp/(24.0);
	
	j = 0;
	
	D = find_minima(D);
	
	//copy D to Z for later use
	for (j = 0; j <= maxTp; j++) {
		Z.m1[j] = D.m1[j]; Z.P1[j] = D.P1[j];
		Z.m2[j] = D.m2[j]; Z.P2[j] = D.P2[j];
	}
	
	Z.TP1 = D.TP1; Z.TP2 = D.TP2;
	Z.TM1 = D.TM1; Z.TM2 = D.TM2;
	
	tend = 50*Tp/DT; //calculate time evolution for 50 cycles
	
	//sprintf(str, "unperturbed_profile_P.dat");
	//fp1 = fopen(str, "w");
	//fprintf(fp1, "%f %f %f %f %f %f\n", 0.0, 0.0, D.m1[0], D.P1[0], D.m2[0], D.P2[0]);
	
	//time evolution without light signal
	for (timestep = 1; timestep <= tend; timestep ++) {
		D = Euler_method(D);
		
		if (timestep%snap == 0) {
			//fprintf(fp1, "%f %f %f %f %f %f\n", timestep*DT, timestep*DT/Tp, D.m1[0], D.P1[0], D.m2[0], D.P2[0]);
		}
		
	}
	
	//fclose(fp1);
	
	//memorize the result D by using variable H for later use in phase difference calculation
	for (j = 0; j <= maxTp; j++) {
		H.m1[j] = D.m1[j]; H.P1[j] = D.P1[j];
		H.m2[j] = D.m2[j]; H.P2[j] = D.P2[j];
	}
	
	H.TP1 = D.TP1; H.TP2 = D.TP2;
	H.TM1 = D.TM1; H.TM2 = D.TM2;
	
	ddtp = 0.01; //time step for PRC calculation
	
	for (dtp = 0.0; dtp <= 1.0+ddtp; dtp += ddtp) {
		
		gc1 = 0.0; gc2 = 0.0;
		
		//initialization of D by H
		for (j = 0; j <= maxTp; j++) {
			D.m1[j] = H.m1[j]; D.P1[j] = H.P1[j];
			D.m2[j] = H.m2[j]; D.P2[j] = H.P2[j];
		}
		
		D.TP1 = H.TP1; D.TP2 = H.TP2;
		D.TM1 = H.TM1; D.TM2 = H.TM2;
		
		//initialization of E by Z
		for (j = 0; j <= maxTp; j++) {
			E.m1[j] = Z.m1[j]; E.P1[j] = Z.P1[j];
			E.m2[j] = Z.m2[j]; E.P2[j] = Z.P2[j];
		}
		
		E.TP1 = Z.TP1; E.TP2 = Z.TP2;
		E.TM1 = Z.TM1; E.TM2 = Z.TM2;
		
		//sprintf(str, "perturbed_profile_dtp_%.2f_eps1_%.2f_eps2_%.2f.dat", dtp, eps1, eps2);
		//fp1 = fopen(str, "w");
		//fprintf(fp1, "%f %f %f %f %f %f\n", 0.0, 0.0, E.m1[0], E.P1[0], E.m2[0], E.P2[0]);
		
		for (timestep = 1; timestep <= tend; timestep ++) {
			
			E = Euler_method(E);
			
			//light signals to P1
			if (dtp*Tp+tml1 <= timestep*DT && timestep*DT <= dtp*Tp+Tu+tml1) {
				gc1 = eps1;
			}
			else {
				gc1 = 0.0;
			}
			
			//light signals to P2
			if (dtp*Tp+tml2 <= timestep*DT && timestep*DT <= dtp*Tp+Tu+tml2) {
				gc2 = eps2;
			}
			else {
				gc2 = 0.0;
			}
			
			if (timestep%snap == 0) {
				//fprintf(fp1, "%f %f %f %f %f %f\n", timestep*DT, timestep*DT/Tp, E.m1[0], E.P1[0], E.m2[0], E.P2[0]);
			}
			
		}
		
		//fclose(fp1);
		
		gc1 = 0.0; gc2 = 0.0;
		
		//phase difference calculation
		pd = phase_diff(D, E, Tp);
		
		//printf("dtp = %.2f: phase diff = %f\n", dtp, pd/Tp);
		fprintf(gp1, "%f %f %f %f\n", dtp, dtp*Tp, pd, pd/Tp);
		//fprintf(fp2, "\n\n");
		
	}
	
	free(C.m1); free(C.m2); free(C.P1); free(C.P2);
	free(E.m1); free(E.m2); free(E.P1); free(E.P2);
	free(H.m1); free(H.m2); free(H.P1); free(H.P2);
	free(Z.m1); free(Z.m2); free(Z.P1); free(Z.P2);
	
}


int main(void)
{
	
	char str[1000];
	
	FILE *fp1;
	
	//time step
	DT = 0.005;
	
	//reaction parameters
	K11 = 1.8;
	K12 = 1.8;
	K21 = 1.8;
	K22 = 1.8;
	
	v1 = 1.0;
	v2 = 1.0;
	mu1 = 0.4;
	mu2 = 0.4;
	
	np = 4;
	
	//parameters in light induction
	eps1 = 0.0; //P1 light induction rate
	epst = 0.5; //total inducation rate
	
	eps2 = epst - eps1; //P2 light induction rate
	
	//time delays
	tm1 = 1.0; //time delay for P1 transcription
	tp1 = 5.0; //time delay for P1 translation
	
	tm2 = 2.0; //time delay for P2 transcription
	tp2 = 5.0; //time delay for P2 translation
	
	tml1 = 1.0; //time delay for P1 light-induced transcription
	tml2 = 2.0; //time delay for P2 light-induced transcription
	
	tu = 1.0; //duration of a light signal
	
	Tp1 = tp1/DT; Tp2 = tp2/DT;
	Tm1 = tm1/DT; Tm2 = tm2/DT;
	
	if (Tp1 >= Tp2 && Tp1 >= Tm1 && Tp1 >= Tm2) maxTp = Tp1;
	else if (Tp2 >= Tp1 && Tp2 >= Tm1 && Tp2 >= Tm2) maxTp = Tp2;
	else if (Tm1 >= Tp1 && Tm1 >= Tp2 && Tm1 >= Tm2) maxTp = Tm1;
	else maxTp = Tm2;
	
	sprintf(str, "PRC_tu_%.2f_eps1_%.2f_eps2_%.2f_tm1_%.2f_tm2_%.2f_tp1_%.2f_tp2_%.2f.dat", tu, eps1, eps2, tm1, tm2, tp1, tp2);
	fp1 = fopen(str, "w");
	
	simulation(fp1);
	
	fclose(fp1);
	
	return(0);
	
}
