# Supplementary material for: Complementary phase responses via functional differentiation of dual negative feedback loops
Source: PLoS Comput Biol. 2021 Mar 8;17(3):e1008774. doi: 10.1371/journal.pcbi.1008774 (PMC7971863; doi:10.1371/journal.pcbi.1008774)
Supplement: S1 File — (ZIP) [file pcbi.1008774.s012.zip › simulation_codes/P1P2_delay_entrainment_eps_TDL_loops.c]

#include <stdio.h>
#include <stdlib.h>
#include <math.h>
#include <time.h>

struct state {
	
	double *m1; // P1 mRNA
	double *P1; // P1 protein
	
	double *m2; // P2 mRNA
	double *P2; // P2 protein
	
	int TM1; //delay in P1 transcription
	int TM2; //delay in P2 transcription
	int TP1; //delay in P1 translation
	int TP2; //delay in P2 translation
	
};

//structure for the calculation of peak variance
//used for entrainment simulations
typedef struct peakdata {
	
	double p_time;
	double p_value;
	struct peakdata *next;
	
} PEAKDATA;

PEAKDATA *head;
PEAKDATA *tail;

int Tm1, Tm2;
int Tp1, Tp2;
int maxTp;

double tm1, tm2, tp1, tp2, dtm;
double np;
double K11, K12, K21, K22;
double v1, v2;
double mu1, mu2;

double TLD; //period of a LD cycle

double gc1, gc2;

double eps1, eps2, epst;

double DT;

//Euler method calculation part
void Euler_parts(struct state cell, struct state rk)
{
	
	
	//P1 mRNA
	rk.m1[0] = v1/(1.0+pow((cell.P1[cell.TM1]/K11),np)+pow((cell.P2[cell.TM1]/K12),np)) - mu1*cell.m1[0] + gc1;
	rk.m1[0] = DT*rk.m1[0];
	
	//P1 protein
	rk.P1[0] = v2*cell.m1[cell.TP1] - mu2*cell.P1[0];
	rk.P1[0] = DT*rk.P1[0];
	
	//P2 mRNA
	rk.m2[0] = v1/(1.0+pow((cell.P1[cell.TM2]/K21),np)+pow((cell.P2[cell.TM2]/K22),np)) - mu1*cell.m2[0] + gc2;
	rk.m2[0] = DT*rk.m2[0];
	
	//P2 protein
	rk.P2[0] = v2*cell.m2[cell.TP2] - mu2*cell.P2[0];
	rk.P2[0] = DT*rk.P2[0];
	
	
}

//Euler method
struct state Euler_method(struct state A)
{
	
	struct state rk;
	
	rk.m1 = (double *)malloc(sizeof(double)*1);
	rk.m2 = (double *)malloc(sizeof(double)*1);
	rk.P1 = (double *)malloc(sizeof(double)*1);
	rk.P2 = (double *)malloc(sizeof(double)*1);
	
	Euler_parts(A, rk);
	
	// update of P1 mRNA
	A.m1[A.TP1] = A.m1[0];
	A.m1[0] = A.m1[0] + rk.m1[0];
	
	if (A.TP1 == 1) A.TP1 = Tp1;
	else A.TP1 = A.TP1 - 1;
	
	// update of P2 mRNA
	A.m2[A.TP2] = A.m2[0];
	A.m2[0] = A.m2[0] + rk.m2[0];
	
	if (A.TP2 == 1) A.TP2 = Tp2;
	else A.TP2 = A.TP2 - 1;
	
	// update of P1&P2 proteins
	if (Tm1 >= Tm2) { 
		A.P1[A.TM1] = A.P1[0];
		A.P2[A.TM1] = A.P2[0];
		
		if (A.TM1 == 1) A.TM1 = Tm1;
		else A.TM1 = A.TM1 - 1;
		
		if (A.TM2 == 1) A.TM2 = Tm1;
		else A.TM2 = A.TM2 - 1;
	}
	else {
		
		A.P1[A.TM2] = A.P1[0];
		A.P2[A.TM2] = A.P2[0];
		
		if (A.TM1 == 1) A.TM1 = Tm2;
		else A.TM1 = A.TM1 - 1;
		
		if (A.TM2 == 1) A.TM2 = Tm2;
		else A.TM2 = A.TM2 - 1;
		
	}
	
	A.P1[0] = A.P1[0] + rk.P1[0];
	A.P2[0] = A.P2[0] + rk.P2[0];
	
	free(rk.m1); free(rk.m2);
	free(rk.P1); free(rk.P2);
	
	return(A);
	
}

//function for calculating period of oscillation
double calculate_period(struct state C)
{
	struct state D;
	
	int peaknumber = 0;
	int j;
	
	double x1, x2, x3;
	double period1, period2;
	double period_max = 1000.0;
	double count = 0.0;
	
	int timestep;
	
	period1 = 0.0;
	period2 = 0.0;
	
	D.m1 = (double *)malloc(sizeof(double)*(maxTp+1));
	D.m2 = (double *)malloc(sizeof(double)*(maxTp+1));
	D.P1 = (double *)malloc(sizeof(double)*(maxTp+1));
	D.P2 = (double *)malloc(sizeof(double)*(maxTp+1));
	
	for (j = 0; j <= maxTp; j++) {
		D.m1[j] = C.m1[j]; D.P1[j] = C.P1[j];
		D.m2[j] = C.m2[j]; D.P2[j] = C.P2[j];
	}
	
	D.TP1 = C.TP1; D.TP2 = C.TP2;
	D.TM1 = C.TM1; D.TM2 = C.TM2;
	
	x3 = D.m1[0];
	
	D = Euler_method(D); x2 = D.m1[0];
	
	timestep = 0;
	
	while (peaknumber < 3 && count*DT <= period_max) {
		
		D = Euler_method(D); x1 = D.m1[0];
		
		//detection of P1 mRNA maxima
		if (x2 > x3 && x2 > x1 && peaknumber == 2) {
			peaknumber = 3;
			period2 = timestep*DT - period1;
		}
		
		if (x2 > x3 && x2 > x1 && peaknumber == 1) {
			peaknumber = 2;
			period1 = timestep*DT;
		}
		
		if (x2 > x3 && x2 > x1 && peaknumber == 0) {
			peaknumber = 1;
		}
		
		x3 = x2; x2 = x1;
		
		if (peaknumber >= 1) {
			timestep ++;
		}
		
		count += 1.0;
		
	}
	
	//if maxima could not be found: put -1 to period
	if (count*DT >= period_max) {
		period2 = -1.0;
	}
	
	//if peak-to-peak intervals are different 
	//and period could not be defined: put -1 to period
	if (fabs(period1 - period2) > 3.0*DT) { period2 = -1.0; }
	
	free(D.m1); free(D.m2); free(D.P1); free(D.P2);
	
	return(period2);
	
}

//function for detecting local minima of P1 mRNA
struct state find_minima(struct state C)
{
	struct state D, E;
	
	int j;
	int peaknumber = 0;
	
	double x1, x2, x3;
	
	double period_max = 100.0;
	double count = 0.0;
	
	E.m1 = (double *)malloc(sizeof(double)*(maxTp+1));
	E.m2 = (double *)malloc(sizeof(double)*(maxTp+1));
	E.P1 = (double *)malloc(sizeof(double)*(maxTp+1));
	E.P2 = (double *)malloc(sizeof(double)*(maxTp+1));
	
	D = C;
	
	x3 = D.m1[0];
	
	D = Euler_method(D);
	x2 = D.m1[0];
	
	while (peaknumber < 2 && count*DT <= period_max) {
		
		D = Euler_method(D);
		x1 = D.m1[0];
		
		if (x2 < x3 && x2 < x1 && peaknumber == 1) {
			peaknumber = 2; break;
		}
		
		if (x2 < x3 && x2 < x1 && peaknumber == 0) {
			peaknumber = 1;
		}
		
		x3 = x2; x2 = x1;
		
		if (peaknumber == 1) {
			//copy D to E to preserve previous state
			for (j = 0; j <= maxTp; j++) {
				E.m1[j] = D.m1[j]; E.P1[j] = D.P1[j];
				E.m2[j] = D.m2[j]; E.P2[j] = D.P2[j];
			}
			
			E.TP1 = D.TP1; E.TP2 = D.TP2;
			E.TM1 = D.TM1; E.TM2 = D.TM2;
		}
		
		count += 1.0;
		
	}
	
	//copy back
	for (j = 0; j <= maxTp; j++) {
		D.m1[j] = E.m1[j]; D.P1[j] = E.P1[j];
		D.m2[j] = E.m2[j]; D.P2[j] = E.P2[j];
	}
	
	D.TP1 = E.TP1; D.TP2 = E.TP2;
	D.TM1 = E.TM1; D.TM2 = E.TM2;
	
	free(E.m1); free(E.m2); free(E.P1); free(E.P2);
	
	return(D);
	
}

//create a new node for data record 
PEAKDATA *createNode(void)
{
	
	PEAKDATA *new_peak;
	new_peak = (PEAKDATA *)malloc(sizeof(PEAKDATA));
	
	return(new_peak);
	
}

void addNodeToList(double p, double t)
{
	PEAKDATA *newNodePos;
	
	newNodePos = createNode();
	
	newNodePos->p_value = p;
	newNodePos->p_time = t;
	
	if (head == NULL && tail == NULL) {
		head = newNodePos;
		tail = newNodePos;
	}
	else {
		tail->next = newNodePos;
		tail = newNodePos;
	}
	
	tail->next = NULL;
	
}

void printPeakTimeList(void)
{
	PEAKDATA *current;
	
	if (head == NULL && tail == NULL) {
		printf("no data to output\n");
		return;
	}
	
	current = head;
	
	while (1) {
		
		printf("peak time = %.3f: peak value = %.3f\n", current->p_time, current->p_value);
		
		if (current->next != NULL) {
			current = current->next;
		}
		else {
			printf("end of the list\n");
			break;
		}
		
	}
	
	
}

void releaseMemory()
{
	PEAKDATA *current;
	PEAKDATA *temp;
	
	if (head == NULL && tail == NULL) {
		printf("no memory to release\n");
		return;
	}
	
	current = head;
	
	while (current != NULL) {
		
		temp = current->next;
		free(current);
		current = temp;
		
	}
	
}

//function for calculating average peak time interval and peak variance
void peakAveVar(double *ave, double *var)
{
	
	PEAKDATA *current, *nex;
	double aveLoc, varLoc;
	double aveVal, varVal;
	int count;
	int count2;
	
	if (head == NULL && tail == NULL) {
		printf("no data to use\n");
		return;
	}
	
	current = head;
	nex = current->next;
	
	aveLoc = 0.0; varLoc = 0.0;
	aveVal = 0.0;
	count = 0; count2 = 0;
	while (1) {
		
		if (nex != NULL) {
			aveLoc += nex->p_time - current->p_time;
			count += 1;
		}
		
		aveVal += current->p_value;
		count2 += 1;
		
		if (current->next != NULL) {
			current = current->next;
			nex = current->next;
		}
		else {
			//printf("end of the list\n");
			break;
		}
		
	}
	
	aveLoc /= count; aveVal /= count2;
	
	current = head;
	varVal = 0.0; count2 = 0;
	while (1) {
		
		varVal += (current->p_value-aveVal)*(current->p_value-aveVal);
		count2 += 1;
		
		if (current->next != NULL) {
			current = current->next;
		}
		else {
			//printf("end of the list\n");
			break;
		}
		
	}
	
	*ave = aveLoc;
	*var = varVal/count;
	
}

//function to calculate period with the default parameter set
double presimulation()
{
	struct state C;
	int timestep, tend;
	int j;
	double Tp;
	
	//allocate memory
	C.m1 = (double *)malloc(sizeof(double)*(maxTp+1));
	C.m2 = (double *)malloc(sizeof(double)*(maxTp+1));
	C.P1 = (double *)malloc(sizeof(double)*(maxTp+1));
	C.P2 = (double *)malloc(sizeof(double)*(maxTp+1));
	
	//initialization
	for (j = 0; j <= maxTp; j++) {
		C.m1[j] = 0.0; C.P1[j] = 0.0;
		C.m2[j] = 0.0; C.P2[j] = 0.0;
	}
	
	C.TP1 = Tp1; C.TP2 = Tp2;
	C.TM1 = Tm1; C.TM2 = Tm2;
	
	tend = 1000.0/DT;
	
	gc1 = 0.0; gc2 = 0.0;
	
	for (timestep = 1; timestep <= tend; timestep ++) {
		C = Euler_method(C);
	}
	
	//calculation of period
	Tp = calculate_period(C);
	printf("period = %.3f\n", Tp);
	if (Tp < 0.0) { exit(0); }
	
	free(C.m1); free(C.m2); free(C.P1); free(C.P2); 
	
	return(Tp);
	
}

//function for entrainment simulations
void simulation(FILE *gp1, FILE *gp2, FILE *gp3)
{
	
	struct state C;
	
	int timestep, tend, snap;
	int j;
	int ncyc, cyc;
	int PrevEnt, CurEnt;
	
	double Tp, prevTp;
	
	double x1, x2, x3;
	
	double Ls1, Ls2; //light induction intensity
	double Pint, Pvar, PrevPvar;
	
	double deps1;
	
	char str[1000];
	
	FILE *fp1;
	
	gc1 = 0.0; gc2 = 0.0;
	
	deps1 = epst/20.0;
	
	for (eps1 = 0.0; eps1 <= epst+0.001; eps1 += deps1) {
		
		gc1 = 0.0; gc2 = 0.0;
		
		PrevEnt = 0;
		CurEnt = 0;
		PrevPvar = 0.0;
		prevTp = 0.0;
		
		//change delays in translation to control free-running period
		for (tp1 = 3.48; tp1 <= 5.721; tp1 += 0.0224) {
			
			tp2 = tp1;
			
			Tp1 = tp1/DT; Tp2 = tp2/DT;
			Tm1 = tm1/DT; Tm2 = tm2/DT;
			
			if (Tp1 >= Tp2 && Tp1 >= Tm1 && Tp1 >= Tm2) maxTp = Tp1;
			else if (Tp2 >= Tp1 && Tp2 >= Tm1 && Tp2 >= Tm2) maxTp = Tp2;
			else if (Tm1 >= Tp1 && Tm1 >= Tp2 && Tm1 >= Tm2) maxTp = Tm1;
			else maxTp = Tm2;
			
			C.m1 = (double *)malloc(sizeof(double)*(maxTp+1));
			C.m2 = (double *)malloc(sizeof(double)*(maxTp+1));
			C.P1 = (double *)malloc(sizeof(double)*(maxTp+1));
			C.P2 = (double *)malloc(sizeof(double)*(maxTp+1));
			
			//initialization
			for (j = 0; j <= maxTp; j++) {
				C.m1[j] = 0.0; C.P1[j] = 0.0; C.m2[j] = 0.0; C.P2[j] = 0.0;
			}
			
			C.TP1 = Tp1; C.TP2 = Tp2; C.TM1 = Tm1; C.TM2 = Tm2;
			
			//generate sustained free-running rhythms
			tend = 1000.0/DT;
			snap = 0.5/DT;
			
			gc1 = 0.0; gc2 = 0.0;
			for (timestep = 1; timestep <= tend; timestep ++) {
				C = Euler_method(C);
			}
			
			//calculation of period
			Tp = calculate_period(C);
			printf("period = %.3f\n", Tp);
			
			C = find_minima(C);
			
			eps2 = epst - eps1;
			
			tend = TLD/DT;
			ncyc = 150; //maximum number of LD cycles
			
			gc1 = 0.0; gc2 = 0.0;
			Ls1 = eps1; Ls2 = eps2;
			
			//sprintf(str, "entrained_profile_TLD_%.2f_eps1_%.2f_eps2_%.2f.dat", TLD, eps1, eps2);
			//fp1 = fopen(str, "w");
			//fprintf(fp1, "%f %f %f %f %f %f %f %f %f %f\n", 0.0, 0.0, C.m1[0], C.P1[0], C.m2[0], C.P2[0], gc1, gc2, Ls1, Ls2);
			
			head = NULL; tail = NULL;
			
			x1 = C.m1[0]; x2 = x1; x3 = x1;
			
			for (cyc = 1; cyc <= ncyc; cyc ++) {
				
				gc1 = 0.0; gc2 = 0.0;
				Ls1 = eps1; Ls2 = eps2;
				
				for (timestep = 1; timestep <= tend; timestep ++) {
					
					if (tm1 <= timestep*DT && timestep*DT <= (TLD/2)+tm1) { gc1 = eps1; } // light signal on with delay tm1
					else { gc1 = 0.0; }
					
					if (tm2 <= timestep*DT && timestep*DT <= (TLD/2)+tm2) { gc2 = eps2; } // light signal on with delay tm2
					else { gc2 = 0.0; }
					
					if (timestep*DT <= (TLD/2)) { Ls1 = eps1; Ls2 = eps2;}
					else { Ls1 = 0.0; Ls2 = 0.0;}
					
					C = Euler_method(C);
					
					if (timestep%snap == 0) { //output trajectories
						//fprintf(fp1, "%f %f %f %f %f %f %f %f %f %f\n", (cyc-1)*TLD+timestep*DT, (cyc-1)+timestep*DT/TLD, C.m1[0], C.P1[0], C.m2[0], C.P2[0], gc1, gc2, Ls1, Ls2);
					}
					
					//peak time detection
					if (cyc == 1 && timestep <= 2) {
						if (timestep == 1) {x2 = C.m1[0]; x3 = x2;}
						if (timestep == 2) {x3 = C.m1[0];}
					}
					else {
						
						x3 = C.m1[0];
						if (x2 > x1 && x2 > x3 && x2 > 1.0 && cyc >= 4*ncyc/5) {
							addNodeToList(x2, (cyc-1)*TLD+timestep*DT); //record peak value and time
						}
						
						x1 = x2; x2 = x3;
					}
					
				}
				
			}
			
			//fclose(fp1);
			
			//printPeakTimeList();
			peakAveVar(&Pint, &Pvar); //calculation of average peak time interval & peak variance
			releaseMemory();
			
			//peak variance <= 0.005: oscillations are entrained to the LD cycle
			if (sqrt(Pvar) <= 0.005) { CurEnt = 1;}
			else { CurEnt = 0; }
			
			printf("eps1 = %.3f: peak interval = %f: peak SD = %f\n", eps1, Pint, sqrt(Pvar));
			fprintf(gp1, "%f %f %f %f\n", Tp, eps1, Pint, sqrt(Pvar));
			
			//output of entrainment boundary
			if (CurEnt == 0 && PrevEnt == 1) {
				fprintf(gp2, "%f %f %f %f\n", prevTp, eps1, eps1/epst, sqrt(PrevPvar));
			}
			
			if (CurEnt == 1 && PrevEnt == 1 && Tp >= 26.4) {
				fprintf(gp2, "%f %f %f %f\n", Tp, eps1, eps1/epst, sqrt(Pvar));
			}
			
			if (CurEnt == 1 && PrevEnt == 0) {
				fprintf(gp3, "%f %f %f %f\n", Tp, eps1, (eps1)/epst, sqrt(Pvar));
			}
			
			PrevEnt = CurEnt;
			PrevPvar = Pvar;
			prevTp = Tp;
			
			free(C.m1); free(C.m2); free(C.P1); free(C.P2);
			
		}
		
		fprintf(gp1, "\n\n");
		
	}
	
}

int main(void)
{
	
	double Tp;
	
	char str[1000];
	
	FILE *fp1, *fp2, *fp3;
	
	//time step
	DT = 0.001;
	
	//dissociation constant
	K11 = 1.8;
	K12 = 1.8;
	K21 = 1.8;
	K22 = 1.8;
	
	//reaction parameters
	v1 = 1.0;
	v2 = 1.0;
	mu1 = 0.4;
	mu2 = 0.4;
	
	np = 4; //Hill coefficient
	
	//light induction
	epst = 0.2; //total induction rate
	eps1 = 0.2; //P1 induction rate
	eps2 = 0.0; //P2 induction rate
	
	//period of a LD cycle
	TLD = 24.0;
	
	//time delays
	dtm = 4.0;
	tm1 = 1.0; tp1 = 5.0;
	tm2 = dtm + tm1; tp2 = 5.0;
	
	Tp1 = tp1/DT; Tp2 = tp2/DT;
	Tm1 = tm1/DT; Tm2 = tm2/DT;
	
	if (Tp1 >= Tp2 && Tp1 >= Tm1 && Tp1 >= Tm2) maxTp = Tp1;
	else if (Tp2 >= Tp1 && Tp2 >= Tm1 && Tp2 >= Tm2) maxTp = Tp2;
	else if (Tm1 >= Tp1 && Tm1 >= Tp2 && Tm1 >= Tm2) maxTp = Tm1;
	else maxTp = Tm2;
	
	printf("maxTp = %d\n", maxTp);
	
	//period calculation with the defaul parameter set
	Tp = presimulation();
	
	sprintf(str, "average_peak_time_interval.dat");
	fp1 = fopen(str, "w");
	
	sprintf(str, "entrainment_boundary_upper.dat");
	fp2 = fopen(str, "w");
	
	sprintf(str, "entrainment_boundary_lower.dat");
	fp3 = fopen(str, "w");
	
	simulation(fp1, fp2, fp3);
	
	fclose(fp1); fclose(fp2); fclose(fp3);
	
	return(0);
	
}
