# Supplementary material for: Complementary phase responses via functional differentiation of dual negative feedback loops
Source: PLoS Comput Biol. 2021 Mar 8;17(3):e1008774. doi: 10.1371/journal.pcbi.1008774 (PMC7971863; doi:10.1371/journal.pcbi.1008774)
Supplement: S1 File — (ZIP) [file pcbi.1008774.s012.zip › simulation_codes/complementarity_index_AD_ratio.nb]

(* Content-type: application/vnd.wolfram.mathematica *)

(*** Wolfram Notebook File ***)
(* http://www.wolfram.com/nb *)

(* CreatedBy='Mathematica 10.0' *)

(*CacheID: 234*)
(* Internal cache information:
NotebookFileLineBreakTest
NotebookFileLineBreakTest
NotebookDataPosition[       158,          7]
NotebookDataLength[     18922,        459]
NotebookOptionsPosition[     18654,        445]
NotebookOutlinePosition[     19021,        461]
CellTagsIndexPosition[     18978,        458]
WindowFrame->Normal*)

(* Beginning of Notebook Content *)
Notebook[{
Cell[BoxData[
 RowBox[{"\[IndentingNewLine]", 
  RowBox[{
   RowBox[{
    RowBox[{"SetDirectory", "[", "\"\<working_directory\>\"", "]"}], ";"}], 
   "\[IndentingNewLine]", "\[IndentingNewLine]", 
   RowBox[{
    RowBox[{"tm", "=", "101"}], ";"}], 
   RowBox[{"(*", " ", 
    RowBox[{
    "number", " ", "of", " ", "administration", " ", "time", " ", "points"}], 
    " ", "*)"}], "\[IndentingNewLine]", 
   RowBox[{
    RowBox[{"h", "=", "0.01"}], ";"}], 
   RowBox[{"(*", " ", 
    RowBox[{
    "time", " ", "interval", " ", "between", " ", "two", " ", 
     "administration", " ", "time"}], " ", "*)"}], "\[IndentingNewLine]", 
   RowBox[{
    RowBox[{"pr", "=", 
     RowBox[{"{", 
      RowBox[{"4", ",", "2"}], "}"}]}], ";"}], "\[IndentingNewLine]", 
   "\[IndentingNewLine]", 
   RowBox[{
    RowBox[{"tu", "=", "1.0"}], ";"}], 
   RowBox[{"(*", " ", 
    RowBox[{"light", " ", "signal", " ", "duration", " ", "Tu"}], " ", "*)"}],
    "\[IndentingNewLine]", 
   RowBox[{
    RowBox[{"tm1", "=", "1.0"}], ";"}], 
   RowBox[{"(*", " ", 
    RowBox[{
    "time", " ", "delay", " ", "in", " ", "P1", " ", "transcription"}], " ", 
    "*)"}], "\[IndentingNewLine]", "\[IndentingNewLine]", 
   RowBox[{
    RowBox[{"adr", "=", 
     RowBox[{"{", "}"}]}], ";"}], "\[IndentingNewLine]", 
   "\[IndentingNewLine]", 
   RowBox[{
    RowBox[{"For", "[", 
     RowBox[{
      RowBox[{"tm2", "=", "1.0"}], ",", 
      RowBox[{"tm2", "\[LessEqual]", "6.01"}], ",", 
      RowBox[{"tm2", "=", 
       RowBox[{"tm2", "+", "0.5"}]}], ",", "\[IndentingNewLine]", 
      "\[IndentingNewLine]", 
      RowBox[{
       RowBox[{"eps1", "=", "0.5"}], ";", 
       RowBox[{"eps2", "=", "0.0"}], ";", 
       RowBox[{"(*", " ", 
        RowBox[{
        "data", " ", "for", " ", "only", " ", "P1", " ", "induction"}], " ", 
        "*)"}], "\[IndentingNewLine]", "\[IndentingNewLine]", 
       RowBox[{"fn", "=", 
        RowBox[{"StringJoin", "[", 
         RowBox[{"\"\<PRC_tu_\>\"", ",", 
          RowBox[{"ToString", "[", 
           RowBox[{"NumberForm", "[", 
            RowBox[{"tu", ",", "pr"}], "]"}], "]"}], ",", "\"\<_eps1_\>\"", 
          ",", 
          RowBox[{"ToString", "[", 
           RowBox[{"NumberForm", "[", 
            RowBox[{"eps1", ",", "pr"}], "]"}], "]"}], ",", "\"\<_eps2_\>\"", 
          ",", 
          RowBox[{"ToString", "[", 
           RowBox[{"NumberForm", "[", 
            RowBox[{"eps2", ",", "pr"}], "]"}], "]"}], ",", 
          "\"\<_tm1_1.00_tm2_\>\"", ",", 
          RowBox[{"ToString", "[", 
           RowBox[{"NumberForm", "[", 
            RowBox[{"tm2", ",", "pr"}], "]"}], "]"}], ",", 
          "\"\<_tp1_5.00_tp2_5.00.dat\>\""}], "]"}]}], ";", 
       "\[IndentingNewLine]", "\[IndentingNewLine]", 
       RowBox[{"data", "=", 
        RowBox[{"ReadList", "[", 
         RowBox[{"fn", ",", 
          RowBox[{"Table", "[", 
           RowBox[{"Number", ",", 
            RowBox[{"{", "4", "}"}]}], "]"}]}], "]"}]}], ";", 
       RowBox[{"(*", 
        RowBox[{"load", " ", "data"}], "*)"}], "\[IndentingNewLine]", 
       RowBox[{"tm", "=", 
        RowBox[{"Length", "[", "data", "]"}]}], ";", "\[IndentingNewLine]", 
       "\[IndentingNewLine]", 
       RowBox[{"(*", " ", 
        RowBox[{
        "Compute", " ", "areas", " ", "of", " ", "advance", " ", "and", " ", 
         "delay", " ", "zones", " ", "in", " ", "a", " ", "PRC"}], " ", 
        "*)"}], "\[IndentingNewLine]", 
       RowBox[{"A", "=", "0"}], ";", 
       RowBox[{"B", "=", "0"}], ";", "\[IndentingNewLine]", 
       RowBox[{"For", "[", 
        RowBox[{
         RowBox[{"t", "=", "1"}], ",", 
         RowBox[{"t", "\[LessEqual]", 
          RowBox[{"tm", "-", "1"}]}], ",", 
         RowBox[{"t", "++"}], ",", "\[IndentingNewLine]", 
         "\[IndentingNewLine]", 
         RowBox[{
          RowBox[{"If", "[", 
           RowBox[{
            RowBox[{
             RowBox[{
              RowBox[{
               RowBox[{
               "data", "\[LeftDoubleBracket]", "t", "\[RightDoubleBracket]"}],
                "\[LeftDoubleBracket]", "4", "\[RightDoubleBracket]"}], ">=", 
              "0"}], "&&", 
             RowBox[{
              RowBox[{
               RowBox[{"data", "\[LeftDoubleBracket]", 
                RowBox[{"t", "+", "1"}], "\[RightDoubleBracket]"}], 
               "\[LeftDoubleBracket]", "4", "\[RightDoubleBracket]"}], ">=", 
              "0"}]}], ",", "\[IndentingNewLine]", 
            RowBox[{
             RowBox[{"A", "=", 
              RowBox[{"A", "+", 
               RowBox[{
                RowBox[{"(", 
                 RowBox[{
                  RowBox[{
                   RowBox[{
                   "data", "\[LeftDoubleBracket]", "t", 
                    "\[RightDoubleBracket]"}], "\[LeftDoubleBracket]", "4", 
                   "\[RightDoubleBracket]"}], "+", 
                  RowBox[{
                   RowBox[{"data", "\[LeftDoubleBracket]", 
                    RowBox[{"t", "+", "1"}], "\[RightDoubleBracket]"}], 
                   "\[LeftDoubleBracket]", "4", "\[RightDoubleBracket]"}]}], 
                 ")"}], "*", 
                RowBox[{"h", "/", "2"}]}]}]}], ";"}]}], "]"}], ";", 
          "\[IndentingNewLine]", "\[IndentingNewLine]", 
          RowBox[{"If", "[", 
           RowBox[{
            RowBox[{
             RowBox[{
              RowBox[{
               RowBox[{
               "data", "\[LeftDoubleBracket]", "t", "\[RightDoubleBracket]"}],
                "\[LeftDoubleBracket]", "4", "\[RightDoubleBracket]"}], "<=", 
              "0"}], "&&", 
             RowBox[{
              RowBox[{
               RowBox[{"data", "\[LeftDoubleBracket]", 
                RowBox[{"t", "+", "1"}], "\[RightDoubleBracket]"}], 
               "\[LeftDoubleBracket]", "4", "\[RightDoubleBracket]"}], "<=", 
              "0"}]}], ",", "\[IndentingNewLine]", 
            RowBox[{
             RowBox[{"B", "=", 
              RowBox[{"B", "+", 
               RowBox[{
                RowBox[{"(", 
                 RowBox[{
                  RowBox[{
                   RowBox[{
                   "data", "\[LeftDoubleBracket]", "t", 
                    "\[RightDoubleBracket]"}], "\[LeftDoubleBracket]", "4", 
                   "\[RightDoubleBracket]"}], "+", 
                  RowBox[{
                   RowBox[{"data", "\[LeftDoubleBracket]", 
                    RowBox[{"t", "+", "1"}], "\[RightDoubleBracket]"}], 
                   "\[LeftDoubleBracket]", "4", "\[RightDoubleBracket]"}]}], 
                 ")"}], "*", 
                RowBox[{"h", "/", "2"}]}]}]}], ";"}]}], "]"}], ";"}]}], 
        "\[IndentingNewLine]", "\[IndentingNewLine]", "]"}], ";", 
       "\[IndentingNewLine]", "\[IndentingNewLine]", 
       RowBox[{"(*", " ", 
        RowBox[{"Area", " ", "fraction"}], " ", "*)"}], "\[IndentingNewLine]", 
       RowBox[{"RB", "=", 
        RowBox[{
         RowBox[{"-", "B"}], "/", 
         RowBox[{"(", 
          RowBox[{"A", "-", "B"}], ")"}]}]}], ";", 
       RowBox[{"(*", 
        RowBox[{"fraction", " ", "of", " ", "delay", " ", "zone"}], "*)"}], 
       "\[IndentingNewLine]", 
       RowBox[{"RA1", "=", 
        RowBox[{"1", "-", "RB"}]}], ";", 
       RowBox[{"(*", 
        RowBox[{"fraction", " ", "of", " ", "advance", " ", "zone"}], "*)"}], 
       "\[IndentingNewLine]", "\[IndentingNewLine]", 
       RowBox[{"eps1", "=", "0.0"}], ";", 
       RowBox[{"eps2", "=", "0.5"}], ";", 
       RowBox[{"(*", " ", 
        RowBox[{
        "data", " ", "for", " ", "only", " ", "P2", " ", "induction"}], " ", 
        "*)"}], "\[IndentingNewLine]", "\[IndentingNewLine]", 
       RowBox[{"fn", "=", 
        RowBox[{"StringJoin", "[", 
         RowBox[{"\"\<PRC_tu_\>\"", ",", 
          RowBox[{"ToString", "[", 
           RowBox[{"NumberForm", "[", 
            RowBox[{"tu", ",", "pr"}], "]"}], "]"}], ",", "\"\<_eps1_\>\"", 
          ",", 
          RowBox[{"ToString", "[", 
           RowBox[{"NumberForm", "[", 
            RowBox[{"eps1", ",", "pr"}], "]"}], "]"}], ",", "\"\<_eps2_\>\"", 
          ",", 
          RowBox[{"ToString", "[", 
           RowBox[{"NumberForm", "[", 
            RowBox[{"eps2", ",", "pr"}], "]"}], "]"}], ",", 
          "\"\<_tm1_1.00_tm2_\>\"", ",", 
          RowBox[{"ToString", "[", 
           RowBox[{"NumberForm", "[", 
            RowBox[{"tm2", ",", "pr"}], "]"}], "]"}], ",", 
          "\"\<_tp1_5.00_tp2_5.00.dat\>\""}], "]"}]}], ";", 
       "\[IndentingNewLine]", "\[IndentingNewLine]", 
       RowBox[{"data", "=", 
        RowBox[{"ReadList", "[", 
         RowBox[{"fn", ",", 
          RowBox[{"Table", "[", 
           RowBox[{"Number", ",", 
            RowBox[{"{", "4", "}"}]}], "]"}]}], "]"}]}], ";", 
       "\[IndentingNewLine]", 
       RowBox[{"tm", "=", 
        RowBox[{"Length", "[", "data", "]"}]}], ";", "\[IndentingNewLine]", 
       "\[IndentingNewLine]", 
       RowBox[{"(*", " ", 
        RowBox[{
        "Compute", " ", "areas", " ", "of", " ", "advance", " ", "and", " ", 
         "delay", " ", "zones", " ", "in", " ", "a", " ", "PRC"}], " ", 
        "*)"}], "\[IndentingNewLine]", 
       RowBox[{"A", "=", "0"}], ";", 
       RowBox[{"B", "=", "0"}], ";", "\[IndentingNewLine]", 
       RowBox[{"For", "[", 
        RowBox[{
         RowBox[{"t", "=", "1"}], ",", 
         RowBox[{"t", "\[LessEqual]", 
          RowBox[{"tm", "-", "1"}]}], ",", 
         RowBox[{"t", "++"}], ",", "\[IndentingNewLine]", 
         "\[IndentingNewLine]", 
         RowBox[{
          RowBox[{"If", "[", 
           RowBox[{
            RowBox[{
             RowBox[{
              RowBox[{
               RowBox[{
               "data", "\[LeftDoubleBracket]", "t", "\[RightDoubleBracket]"}],
                "\[LeftDoubleBracket]", "4", "\[RightDoubleBracket]"}], ">=", 
              "0"}], "&&", 
             RowBox[{
              RowBox[{
               RowBox[{"data", "\[LeftDoubleBracket]", 
                RowBox[{"t", "+", "1"}], "\[RightDoubleBracket]"}], 
               "\[LeftDoubleBracket]", "4", "\[RightDoubleBracket]"}], ">=", 
              "0"}]}], ",", "\[IndentingNewLine]", 
            RowBox[{
             RowBox[{"A", "=", 
              RowBox[{"A", "+", 
               RowBox[{
                RowBox[{"(", 
                 RowBox[{
                  RowBox[{
                   RowBox[{
                   "data", "\[LeftDoubleBracket]", "t", 
                    "\[RightDoubleBracket]"}], "\[LeftDoubleBracket]", "4", 
                   "\[RightDoubleBracket]"}], "+", 
                  RowBox[{
                   RowBox[{"data", "\[LeftDoubleBracket]", 
                    RowBox[{"t", "+", "1"}], "\[RightDoubleBracket]"}], 
                   "\[LeftDoubleBracket]", "4", "\[RightDoubleBracket]"}]}], 
                 ")"}], "*", 
                RowBox[{"h", "/", "2"}]}]}]}], ";"}]}], "]"}], ";", 
          "\[IndentingNewLine]", "\[IndentingNewLine]", 
          RowBox[{"If", "[", 
           RowBox[{
            RowBox[{
             RowBox[{
              RowBox[{
               RowBox[{
               "data", "\[LeftDoubleBracket]", "t", "\[RightDoubleBracket]"}],
                "\[LeftDoubleBracket]", "4", "\[RightDoubleBracket]"}], "<=", 
              "0"}], "&&", 
             RowBox[{
              RowBox[{
               RowBox[{"data", "\[LeftDoubleBracket]", 
                RowBox[{"t", "+", "1"}], "\[RightDoubleBracket]"}], 
               "\[LeftDoubleBracket]", "4", "\[RightDoubleBracket]"}], "<=", 
              "0"}]}], ",", "\[IndentingNewLine]", 
            RowBox[{
             RowBox[{"B", "=", 
              RowBox[{"B", "+", 
               RowBox[{
                RowBox[{"(", 
                 RowBox[{
                  RowBox[{
                   RowBox[{
                   "data", "\[LeftDoubleBracket]", "t", 
                    "\[RightDoubleBracket]"}], "\[LeftDoubleBracket]", "4", 
                   "\[RightDoubleBracket]"}], "+", 
                  RowBox[{
                   RowBox[{"data", "\[LeftDoubleBracket]", 
                    RowBox[{"t", "+", "1"}], "\[RightDoubleBracket]"}], 
                   "\[LeftDoubleBracket]", "4", "\[RightDoubleBracket]"}]}], 
                 ")"}], "*", 
                RowBox[{"h", "/", "2"}]}]}]}], ";"}]}], "]"}], ";"}]}], 
        "\[IndentingNewLine]", "\[IndentingNewLine]", "]"}], ";", 
       "\[IndentingNewLine]", "\[IndentingNewLine]", 
       RowBox[{"(*", " ", 
        RowBox[{"Area", " ", "fraction"}], " ", "*)"}], "\[IndentingNewLine]", 
       RowBox[{"RB", "=", 
        RowBox[{
         RowBox[{"-", "B"}], "/", 
         RowBox[{"(", 
          RowBox[{"A", "-", "B"}], ")"}]}]}], ";", 
       RowBox[{"(*", " ", 
        RowBox[{"fraction", " ", "of", " ", "delay", " ", "zone"}], " ", 
        "*)"}], "\[IndentingNewLine]", 
       RowBox[{"RA2", "=", 
        RowBox[{"1", "-", "RB"}]}], ";", 
       RowBox[{"(*", " ", 
        RowBox[{"fraction", " ", "of", " ", "advance", " ", "zone"}], " ", 
        "*)"}], "\[IndentingNewLine]", "\[IndentingNewLine]", 
       RowBox[{"AppendTo", "[", 
        RowBox[{"adr", ",", 
         RowBox[{"{", 
          RowBox[{"tm2", ",", 
           RowBox[{"tm2", "-", "tm1"}], ",", "RA1", ",", "RA2", ",", 
           RowBox[{"RA1", "-", "RA2"}]}], "}"}]}], "]"}], ";"}]}], 
     "\[IndentingNewLine]", "\[IndentingNewLine]", "]"}], ";"}], 
   "\[IndentingNewLine]", "\[IndentingNewLine]", 
   RowBox[{"(*", " ", "OUTPUT", " ", "*)"}], "\[IndentingNewLine]", 
   RowBox[{
    RowBox[{"fn", "=", 
     RowBox[{"StringJoin", "[", 
      RowBox[{"\"\<tm2_vs_complementarity_index_AD_ratio_tu_\>\"", ",", 
       RowBox[{"ToString", "[", 
        RowBox[{"NumberForm", "[", 
         RowBox[{"tu", ",", "pr"}], "]"}], "]"}], ",", "\"\<_eps1_\>\"", ",", 
       
       RowBox[{"ToString", "[", 
        RowBox[{"NumberForm", "[", 
         RowBox[{"eps1", ",", "pr"}], "]"}], "]"}], ",", "\"\<_eps2_\>\"", 
       ",", 
       RowBox[{"ToString", "[", 
        RowBox[{"NumberForm", "[", 
         RowBox[{"eps2", ",", "pr"}], "]"}], "]"}], ",", 
       "\"\<_tm1_1.00_tp1_5.00_tp2_5.00.dat\>\""}], "]"}]}], ";"}], 
   "\[IndentingNewLine]", "\[IndentingNewLine]", 
   RowBox[{
    RowBox[{"fid", "=", 
     RowBox[{"OpenWrite", "[", 
      RowBox[{"fn", ",", 
       RowBox[{"PageWidth", "\[Rule]", "Infinity"}]}], "]"}]}], ";"}], 
   "\[IndentingNewLine]", 
   RowBox[{
    RowBox[{"nadr", "=", 
     RowBox[{"Length", "[", "adr", "]"}]}], ";"}], "\[IndentingNewLine]", 
   RowBox[{
    RowBox[{"For", "[", 
     RowBox[{
      RowBox[{"i", "=", "1"}], ",", 
      RowBox[{"i", "\[LessEqual]", "nadr"}], ",", 
      RowBox[{"i", "++"}], ",", "\[IndentingNewLine]", 
      RowBox[{
       RowBox[{"WriteString", "[", 
        RowBox[{"fid", ",", 
         RowBox[{"NumberForm", "[", 
          RowBox[{
           RowBox[{
            RowBox[{
            "adr", "\[LeftDoubleBracket]", "i", "\[RightDoubleBracket]"}], 
            "\[LeftDoubleBracket]", "1", "\[RightDoubleBracket]"}], ",", 
           RowBox[{"{", 
            RowBox[{"6", ",", "3"}], "}"}]}], "]"}], ",", "\"\<\\t\>\"", ",", 
         "\[IndentingNewLine]", 
         RowBox[{"NumberForm", "[", 
          RowBox[{
           RowBox[{
            RowBox[{
            "adr", "\[LeftDoubleBracket]", "i", "\[RightDoubleBracket]"}], 
            "\[LeftDoubleBracket]", "2", "\[RightDoubleBracket]"}], ",", 
           RowBox[{"{", 
            RowBox[{"6", ",", "3"}], "}"}]}], "]"}], ",", "\"\<\\t\>\"", ",", 
         "\[IndentingNewLine]", 
         RowBox[{"NumberForm", "[", 
          RowBox[{
           RowBox[{
            RowBox[{
            "adr", "\[LeftDoubleBracket]", "i", "\[RightDoubleBracket]"}], 
            "\[LeftDoubleBracket]", "3", "\[RightDoubleBracket]"}], ",", 
           RowBox[{"{", 
            RowBox[{"6", ",", "3"}], "}"}]}], "]"}], ",", "\"\<\\t\>\"", ",", 
         "\[IndentingNewLine]", 
         RowBox[{"NumberForm", "[", 
          RowBox[{
           RowBox[{
            RowBox[{
            "adr", "\[LeftDoubleBracket]", "i", "\[RightDoubleBracket]"}], 
            "\[LeftDoubleBracket]", "4", "\[RightDoubleBracket]"}], ",", 
           RowBox[{"{", 
            RowBox[{"6", ",", "3"}], "}"}]}], "]"}], ",", "\"\<\\t\>\"", ",", 
         "\[IndentingNewLine]", 
         RowBox[{"NumberForm", "[", 
          RowBox[{
           RowBox[{
            RowBox[{
            "adr", "\[LeftDoubleBracket]", "i", "\[RightDoubleBracket]"}], 
            "\[LeftDoubleBracket]", "5", "\[RightDoubleBracket]"}], ",", 
           RowBox[{"{", 
            RowBox[{"6", ",", "3"}], "}"}]}], "]"}], ",", "\"\<\\n\>\""}], 
        "]"}], ";"}]}], "\[IndentingNewLine]", "]"}], ";"}], 
   "\[IndentingNewLine]", 
   RowBox[{
    RowBox[{"Close", "[", "fid", "]"}], ";"}], "\[IndentingNewLine]", 
   "\[IndentingNewLine]"}]}]], "Input",
 CellChangeTimes->{{3.787094516739707*^9, 3.7870945221372347`*^9}, {
   3.7870945679657907`*^9, 3.7870946110656433`*^9}, {3.787094767156041*^9, 
   3.787094774202269*^9}, {3.787095615591955*^9, 3.787095655696661*^9}, 
   3.787096017613225*^9, {3.7870976210680447`*^9, 3.787097622295823*^9}, {
   3.787101575969713*^9, 3.7871015810851994`*^9}, {3.787101719324686*^9, 
   3.787101719420199*^9}, 3.7871018247600183`*^9, {3.787103518390534*^9, 
   3.7871035239555063`*^9}, {3.787109705443787*^9, 3.787109747383666*^9}, {
   3.787721251991008*^9, 3.7877212619519033`*^9}, {3.789796767653474*^9, 
   3.789796783246131*^9}, {3.7897968318507347`*^9, 3.789797014151018*^9}, {
   3.789797063836041*^9, 3.789797082710264*^9}, {3.789797133549037*^9, 
   3.789797393400621*^9}, {3.78979760242177*^9, 3.789797617993163*^9}, {
   3.78979766204887*^9, 3.789798023727392*^9}, {3.790639833853359*^9, 
   3.7906400262855663`*^9}, {3.7906400949139767`*^9, 3.790640280294264*^9}, 
   3.790640314096273*^9, {3.790724702804494*^9, 3.7907247793379183`*^9}, {
   3.8080002299021*^9, 3.808000488539608*^9}, {3.808001253670107*^9, 
   3.808001365402482*^9}, {3.8080015568854723`*^9, 3.808001591998995*^9}, {
   3.808001716986517*^9, 3.808001758798175*^9}}]
},
WindowSize->{955, 640},
WindowMargins->{{138, Automatic}, {Automatic, 29}},
FrontEndVersion->"10.0 for Mac OS X x86 (32-bit, 64-bit Kernel) (2014\:5e7412\
\:67084\:65e5)",
StyleDefinitions->"Default.nb"
]
(* End of Notebook Content *)

(* Internal cache information *)
(*CellTagsOutline
CellTagsIndex->{}
*)
(*CellTagsIndex
CellTagsIndex->{}
*)
(*NotebookFileOutline
Notebook[{
Cell[558, 20, 18092, 423, 1457, "Input"]
}
]
*)

(* End of internal cache information *)
